# Supplementary material for: Polygenic scores for longitudinal prediction of incident type 2 diabetes in an ancestrally and medically diverse primary care physician network: a patient cohort study
Source: Genome Med. 2024 Apr 26;16:63. doi: 10.1186/s13073-024-01337-0 (PMC11046943; doi:10.1186/s13073-024-01337-0)
Supplement: Supplementary file 2 — Additional file 2: Supplementary Tables. Excel file containing all six supplemental tables. (1) - Administrative and ICD code based algorithms. (2) - Patient characteristics of the Mass General Hospital PCP network and the Mass General Brigham Biobank. (3) - Association of T2D polygenic scores as a continuous variable with incident T2D. (4) - Association of T2D polygenic scores as a categorical variable (top 10% vs IQR and top 2% vs IQR) with incident T2D. (5) - Association of T2D polygenic scores with incident T2D stratified by clinical risk factors. (6) - Association of polygenic scores with incident coronary artery disease and chronic kidney disease. [file 13073_2024_1337_MOESM2_ESM.xlsx]

## Sheet: Table S1
	Table S1: Administrative and ICD code based algorithms
	Disease	Criteria	Test Accuracies
	Type 2 diabetes (T2D)	Inclusion: MGH encounter AND ICD-9 code for diabetes AND Problem list term for diabetes OR HbA1C >6.5 in prior 3 years Exclusion: Problem list term not associated with diabetes
		Inclusion problem list terms: DM, Diabetes Mellitus, Diabetic Nephropathy, Diabetic Neuropathy, Diabetic Retinopathy, Diabetic foot care, Diabetic foot infection, Diabetes Mellitus without complication, Insulin dependent diabetes mellitus, Insulin dependent diabetes without complications, Type 1, Diabetes mellitus I, DM type I, Juvenile, DM type i, Type I DM, Diabetes Mellitus type 1, Juvenile on…	Algorithm was developed as part of the MGH patient care operations improvement project, and internally validated with chart review on 260 patients Sens = 0.99 Spec = 0.93 PPV = 0.96 NPV = 0.99
		Inclusion ICD-9 codes: 250.21, 250.23, 250.11, 250.13, 250.61, 250.63, 250.51, 250.53, 250.31, 250.33, 250.81, 250.83, 250.71, 250.73, 250.41, 250.43, 250.91, 250.93, 250.01, 250.03, 250.20, 250.22, 250.10, 250.12, 250.60, 250.62, 250.50, 250.52, 250.30, 250.32, 250.80, 250.82, 250.70, 250.72, 250.40, 250.42, 250.90, 250.92, 250.00, 250.02
		Exclusion problem list terms: negative, neg, r/o, risk, rule out, no, consider diabetes, borderline, gestational, maternal, pregnancy, glucose impai, impaired glucose, insipidus, pre diabetes, prediab, family history, PCOS, Polycystic Ovary Syndrome
	Coronary artery disease (CAD)	Inclusion: Problem or procedure list term for CAD OR CPT4 procedure code for CAD intervention in prior 3 years
		Exclusion: Patients who died during the assessment period OR no problem/procedure list terms/procedure codes for CAD
		Inclusion problem list terms: CORONARY ARTERY DISEASE, S/P CORONARY ARTERY DISEASE, H/O CORONARY ARTERY DISEASE, CORONARY ARTERIOSCLEROSIS, MYOCARDIAL INFARCTION , S/P MYOCARDIAL INFARCTION, MYOCARDIAL INFARCT, ANGINA PECTORIS, ANGINA CARDIAC BYPASS GRAFT SURGERY, S/P CARDIAC BYPASS GRAFT SURGERY, H/O CARDIAC BYPASS GRAFT SURGERY, ISCHEMIC HEART DISEASE, ISCHEMIC HRT DIS, CORONARY ARTERY BYPASS G…	Algorithm was developed as part of the MGH patient care operations improvement project, and internally validated with chart review on 325 patients Sens = 0.96 Spec = 0. 99 PPV = 0.99 NPV = 0.95
		Inclusion procedure list terms: CORONARY ARTERY BYPASS GRAFT, CARDIAC BYPASS GRAFT SURGERY, PERCUTANEOUS TRANSLUMINAL CORONARY ANGIOPLASTY, PLACEMENT OF STENT IN CORONARY ARTERY CORONARY STENT, ANGIOPLASTY OF LAD, CARDIAC CATHETERIZATION W/STENT CARDIAC STENT
		Inclusion CPT procedure codes: 33510, 33511, 33512, 33513, 33514, 33516, 33517, 33518, 33519, 33521, 33522, 33523, 33530, 33533, 33534, 33535, 33536, 92980, 92981, 92982, 92984, 92975, 92977
	Hypertension	Inclusion: Two ICD-9 codes for hypertension or One Problem list term for hypertension in prior 3 years
		Exclusion: End stage renal disease, receiving dialysis, prior kidney transplant or pregnancy-related hypertension
		Inclusion problem list terms: Hypertension Hypertensive cardiovascular disease Chronic hypertension Hypertensive heart disease Benign hypertension Benign essential hypertension Malignant essential hypertension Malignant hypertension Essential hypertension Finding of increased Blood pressure Hypertensive disorder Systolic hypertension Labile hypertension Hypertensive crisis White Coat Hypertension…	Algorithm was developed as part of the MGH patient care operations improvement project, and internally validated with chart review on 325 patients. Sens = 0.95 Spec = 0.94 PPV = 0.97 NPV = 0.89
		Inclusion ICD-9 codes: 997.91, 401.0, 401.1, 401.9, 402.01, 402.00, 402.91, 402.90, 403.01, 403.00, 404.01, 404.03, 404.91, 404.93, 404.92, 404.11, 404.13, 404.12, 404.10, 402.11, 402.10, 403.11, 403.10:
		Exclusion codes and terms: Pregnancy induced hypertension, Gestational Hypertension, End Stage Renal disease, Hemodialysis, Dialysis, Renal Transplant, S/P Renal Transplant, Renal Transplantation, S/P Renal Transplantation, Kidney Transplant, S/P Kidney Transplant, Transplant of Kidney, Kidney Transplantation, S/P Kidney Transplantation, ICD-9 codes 796.2, 585.6, CPT codes 36800, 36810, 36815, 36…
	Cerebrovascular disease (CVD)	Inclusion: Problem/procedure list term for CVD OR CPT4 procedure code for CVD intervention in prior 3 years
		Exclusion: patients who died during the assessment period OR no problem/procedure list terms/procedure codes for CVD
		Inclusion problem list terms: STROKE, S/P STROKE, H/O STROKE, CVA, H/O CVA, S/P CVA, TIA, H/O TIA, HX OF TRANSIENT ISCHEMIC ATTACK, S/P TIA, TRANSIENT CEREBRAL ISCHEMIA, CAROTID STENOSIS. H/O CAROTID ARTERY STENOSIS, LACUNAR CVA, LACUNAR INFARCT, LACUNAR STROKE, MCA STENT, CAROTID ENDARTERECTOMY, S/P RT CEA, S/P LEFT CEA, H/O CEREBELLAR INFARCT, HX OF CEREBELLAR INFARCT, CEREBROVASCULAR ACCIDENT,…	Algorithm was developed as part of the MGH patient care operations improvement project, and internally validated with chart review on 325 patients. Sens = 0.95 Spec = 0.99 PPV = 0.99 NPV = 0.93
		Inclusion procedure list terms: CAROTID ENDARTERECTOMY, S/P CAROTID ENDARTERECTOMY, BILATERAL CAROTID ENDARTERECTOMY, H/O CAROTID ENDARTERECTOMY, CAROTID ARTERY STENT, CAROTID STENOSIS RIGHT STENT
		Inclusion CPT Procedure codes: 35301, 33891, 35626, 35606, 35642, 35601, 35526, 35526, 35510, 35509, 35506, 35508, 35501, 35001, 34001, 35390, 35301, 35301, 37215, 37216, 61630, 61635
	Peripheral vascular diseae (PVD)	Inclusion: Problem/procedure list term for PVD or CPT4 procedure code for PVD intervention
		Exclusion: patients who died during the assessment period OR no problem/procedure list terms/procedure codes for PVD
		Inclusion problem list terms: PERIPHERAL VASCULAR DISEASE, H/O PERIPHERAL VASCULAR DISEASE, ABDOMINAL AORTIC ANEURYSM, S/P ABDOMINAL AORTIC ANEURYSM, H/O ABDOMINAL AORTIC ANEURYSM, ABDOMINAL AORTIC ANEURYSM REPAIR, AORTIC ANEURYSM, AORTIC ARCH ANEURYSM, ASCENDING AORTIC ANEURYSM, ANEURYSM OF THORACIC AORTA, ANEURYSM OF THORACIC AORTA, ASCENDING THORACIC AORTIC ANEURYSM, PAD, PERIPHERAL ARTERIAL D…	Algorithm was developed as part of the MGH patient care operations improvement project, and internally validated with chart review on 325 patients. Sens = 0.92 Spec = 0.99 PPV = 0.99 NPV = 0.90
		Inclusion procedure list terms: FEMORAL POPLITEAL BYPASS, FEMORAL POPLITEAL ARTERY BYPASS GRAFT, AORTOFEM BYPASS, AAA REPAIR, ABDOMINAL AORTIC ANEURYSM REPAIR, ABDOMINAL AORTIC ANEURYSM STENT, ILIAC STENT, ABDOMINAL AORTIC ANEURYSM STENT, S/P ABDOMINAL AORTIC ANEURYSM STENT, AORTO BIFEMORAL BYPASS GRAFT, AORTO FEM BYPASS, AORTOFEMORAL BYPASS, AORTOFEMORAL BYPASS GRAFT, AORTOILIAC ANGIOPLASTY, BIL…
		Inclusion CPT Procedure codes: 35566, 35141, 35142, 35131, 35132, 34201, 34151, 34808, 34820, 34151, 35450, 35471, 35454, 35473, 35452, 35472, 35480, 35490, 35646, 35647, 35651, 35621, 35654, 35654, 35666, 35661, 35656, 35665, 35540, 35638, 35637, 35663, 35538, 35537, 35563, 35081, 35102, 34151, 34823, 34825, 33877, 35549, 35548, 35450
	Congestive Heart Failure (CHF)	Inclusion: Adult patients (18 and older) with the following: 1) One inpatient primary discharge diagnosis of CHF OR 2) For patients without inpatient code for CHF, first instances of two outpatient visits with problem list terms or billing diagnoses for CHF in any combination
		Exclusions: Any problem list term/CPT code OR any two ICD-9 diagnosis codes
		Inclusion problem list terms: CORONARY ARTERY DISEASE, S/P CORONARY ARTERY DISEASE, H/O CORONARY ARTERY DISEASE, CORONARY ARTERIOSCLEROSIS, MYOCARDIAL INFARCTION , S/P MYOCARDIAL INFARCTION, MYOCARDIAL INFARCT, ANGINA PECTORIS, ANGINA CARDIAC BYPASS GRAFT	Algorithm was developed as part of the MGH patient care operations improvement project, and internally validated with chart review on 358 patients. Sens = 0.99 Spec = 0.85 PPV = 0.86 NPV = 0.99
		Inclusion ICD-9 codes: 428.0, 428.1, 428.20, 428.21, 428.22, 428.23, 428.30, 428.31, 428.32, 428.33, 428.40, 428.41, 428.42, 428.43, 428.9, 398.91, 404.11, 404.13, 402.11, 404.01, 404.03, 402.01, 402.91, 404.91, 404.93, 425.11, 425.4, 425.5, 425.7, 425.8, 425.9
		Exclusion problem list terms: Myocarditis, Viral cardiomyopathy, Heart transplant, S/P Heart transplant
		Exclusion ICD-9 codes: 391.2, 398.0, 422.0, 422.90, 422.91, 422.92, 429.0, 074.23, 032.82, 036.43, 130.3, 422.99, 093.82, 422.93, 422.90, V42.1, 996.83, 33945, 33935, 33944, 33933
		Exclusion CPT Procedure codes: 33945, 33935, 33944, 33933
	Chronic Kidney Disease (CKD) and endstage CKD	Inclusion: Adult patients (18 to 84) with Average eGFR <55, last eGFR <=59, more than one eGFR drawn 2009-2010
		Exclusion: End Stage Renal Disease, Kidney Transplant, Avg eGFR <15
		Exclusion problem list terms: End Stage Renal disease, Renal Transplant, S/P Renal Transplant, Renal Transplantation, S/P Renal Transplantation, Kidney Transplant, S/P Kidney Transplant, Transplant of Kidney, Kidney Transplantation, S/P Kidney Transplantation	Algorithm was developed as part of the MGH patient care operations improvement project patients. Spec = 0.90 PPV = 0.90
		Exclusion ICD codes: 585.6, N18.6, I12.0, I13.2, I13.11, N18.5
		Exclusion CPT Procedure codes: 50300, 50320, 50360, 50365, 50370, 50380
	Proteinuria	Inclusion ICD codes: R80

## Sheet: Table S2
	Table S2: Patient characteristics of the Mass General Hospital PCP network and the Mass General Brigham Biobank
		MGBB + PCP network	MGBB + PCP network after left censoring	PCP network only	MGBB NOT in PCP network with multiple encounters	MGBB NOT in PCP network without multiple encounters
	n	15355	14712	269247	26454	11653
	Age as of 2020, mean (SD)	61.0 (16.3)	60.7 (16.4)	55.4 (18.4)	56.6 (17.2)	55.3 (18.8)
	Female, n (%)	8255 (53.8%)	7965 (54.1%)	151268 (56.2%)	14917 (56.4%)	6145 (52.7%)
	Current Smokers, n (%)	954 (6.2%)	902 (6.1%)	37693 (14.0%)	1756 (6.6%)	577 (5.0%)
	Race
	White, n (%)	13171 (85.8%)	12697 (86.3%)	198887 (73.9%)	22488 (85.0%)	9547 (81.9%)
	Black/African American, n (%)	577 (3.8%)	525 (3.6%)	15780 (5.9%)	1429 (5.4%)	585 (5.0%)
	Asian, n (%)	342 (2.2%)	330 (2.2%)	17794 (6.6%)	661 (2.5%)	317 (2.7%)
	Other/Unknown, n (%)	1265 (8.2%)	1160 (7.9%)	36786 (13.7%)	1876 (7.1%)	1204 (10.3%)
	Ethnicity
	Hispanic, n (%)	240 (1.6%)	227 (1.5%)	25911 (9.6%)	451 (1.7%)	246 (2.1%)
	Non-hispanic, n (%)	12961 (84.4%)	12407 (84.3%)	152154 (56.5%)	22908 (86.6%)	9773 (83.9%)
	Other/Unknown, n (%)	2154 (14.0%)	2078 (14.1%)	91182 (33.9%)	3095 (11.7%)	1634 (14.0%)
	Highest Educational Attainment
	High School, n (%)	3631 (23.6%)	3364 (22.9%)	46176 (17.2%)	7575 (28.6%)	3399 (29.2%)
	Undergraduate, n (%)	6564 (42.7%)	6378 (43.4%)	93833 (34.9%)	11672 (44.1%)	4464 (38.3%)
	Graduate, n (%)	2273 (14.8%)	2195 (14.9%)	14323 (5.3%)	3549 (13.4%)	1196 (10.3%)
	Other/Unknown, n (%)	2887 (18.8%)	2775 (18.9%)	114915 (42.7%)	3658 (13.8%)	2594 (22.3%)
	Incident T2D during follow-up, n (%)	2551 (16.6%)	1908 (13.0%)	23022 (8.6%)	161 (0.6%)	8 (0.1%)
	Characteristics of participants enrolled in both MGBB AND the MGH PCP network, in both MGBB AND the MGH PCP network after removing participants with T2D before the start date, those in the PCP network AND not the MGBB, those in MGBB with multiple encounter dates AND not in PCP, and those in MGBB. Multiple encounters are defined as having one initial encounter and at least one subsequent encounter…

## Sheet: Table S3
	Table S3: Association of T2D polygenic scores as a continuous variable with incident T2D
	All Participants		Scenario 1	Scenario 2	Scenario 3	Scenario 4	Scenario 4 - CCA	Scenario 4 - MI
		n	14712	13670	9867	7331	7331	8390
		Clinical Variables Only Model
		C-index	0.663	0.749	0.817	0.806	0.832	0.834
		CRS HR (CI) (p-val)				1.75 (1.63-1.88) (3.6e-54)
		PGS Only Model
		C-index	0.667	0.667	0.663	0.667	0.667	0.668
		PGS HR (CI) (p-val)	1.67 (1.59-1.74) (1.5E-104)	1.66 (1.58-1.74) (1.0E-96)	1.64 (1.56-1.73) (3.1E-77)	1.66 (1.56-1.75) (5.6E-67)	1.66 (1.56-1.75) (5.6E-67)	1.66 (1.57-1.76) (3.6E-72)
		Combined Clinical and PGS Model
		C-index	0.728	0.783	0.829	0.816	0.841	0.843
		CRS HR (CI) (p-val)				1.71 (1.60-1.84) (6.5E-50)
		PGS HR (CI) (p-val)	1.76 (1.68-1.84) (1.1E-124)	1.68 (1.6-1.77) (4.1E-98)	1.55 (1.46-1.63) (2.4E-55)	1.48 (1.40-1.57) (2.0E-39)	1.48 (1.39-1.57) (1.4E-37)	1.49 (1.41-1.58) (1.3E-41)
		C-index Improvement	0.065	0.034	0.012	0.01	0.009	0.009
		LRT p-value	1.03e-124	4.52e-98	2.12e-55	1.43e-39	8.28e-38	7.4e-42
	Participants of European ancestry		Scenario 1	Scenario 2	Scenario 3	Scenario 4	Scenario 4 - CCA	Scenario 4 - MI
		n	12508	11639	8450	6406	6406	7327
		Clinical Variables Only Model
		C-index	0.644	0.746	0.818	0.807	0.832	0.833
		CRS HR (CI) (p-val)				1.82 (1.69-1.97) (2.5E-50)
		PGS Only Model
		C-index	0.669	0.668	0.662	0.665	0.665	0.665
		PGS HR (CI) (p-val)	1.84 (1.74-1.94) (1.4E-108)	1.83 (1.73-1.94) (3.4E-102)	1.79 (1.69-1.9) (3.1E-79)	1.82 (1.71-1.95) (2.3E-71)	1.82 (1.71-1.95) (2.3E-71)	1.82 (1.71-1.94) (1.3E-76)
		Combined Clinical and PGS Model
		C-index	0.726	0.787	0.832	0.82	0.843	0.845
		CRS HR (CI) (p-val)				1.78 (1.64-1.92) (9.1E-46)
		PGS HR (CI) (p-val)	1.93 (1.83-2.04) (2.7E-125)	1.83 (1.73-1.94) (7.4E-98)	1.61 (1.52-1.72) (3.2E-50)	1.55 (1.45-1.66) (5.3E-38)	1.54 (1.44-1.65) (1.8E-35)	1.55 (1.45-1.66) (4.6E-39)
		C-index Improvement	0.082	0.041	0.014	0.013	0.011	0.012
		LRT p-value	8.44e-126	5.99e-98	2.34e-50	3.42e-38	7.89e-36	1.84e-39
	Participants not of European ancestry		Scenario 1	Scenario 2	Scenario 3	Scenario 4	Scenario 4 - CCA	Scenario 4 - MI
		n	2204	2031	1417	925	925	1063
		Clinical Variables Only Model
		C-index	0.704	0.744	0.793	0.774	0.806	0.812
		CRS HR (CI) (p-val)				1.45 (1.23-1.72) (9.4e-06)
		PGS Only Model
		C-index	0.62	0.622	0.621	0.618	0.618	0.625
		PGS HR (CI) (p-val)	1.35 (1.23-1.49) (3.8E-10)	1.33 (1.21-1.47) (8.6E-09)	1.37 (1.23-1.53) (1.4E-08)	1.33 (1.18-1.50) (2.1E-06)	1.33 (1.18-1.50) (2.1E-06)	1.33 (1.18-1.50) (1.6E-06)
		Combined Clinical and PGS Model
		C-index	0.73	0.759	0.802	0.778	0.81	0.816
		CRS HR (CI) (p-val)				1.42 (1.20-1.67) (3.5E-05)
		PGS HR (CI) (p-val)	1.46 (1.32-1.61) (1.9E-14)	1.4 (1.26-1.55) (8.0E-11)	1.37 (1.21-1.54) (2.4E-07)	1.25 (1.09-1.42) (8.8E-04)	1.31 (1.14-1.49) (9.2E-05)	1.31 (1.15-1.49) (6.1E-05)
		C-index Improvement	0.026	0.015	0.009	0.004	0.004	0.004
		LRT p-value	2.05e-14	8.6e-11	2.18e-07	0.000872	9.09e-05	5.94e-05
	Longitudinal models were constructed with either clinical variables included in each scenario, polygenic scores (PGS) only, or both the clinical variables and PGS in a combined model. Clinical risk factors in each scenario are as follows: Scenario 1) age, sex; Scenario 2) age, sex, BMI, family history of T2D, systolic blood pressure; Scenario 3) age, sex, BMI, family history of T2D, systolic bloo…

## Sheet: Table S4
	Table S4: Association of T2D polygenic scores as a categorical variable (top 10% vs IQR and top 2% vs IQR) with incident T2D
	Top 10% vs IQR		Scenario 1	Scenario 2	Scenario 3	Scenario 4
		n of T2D cases (n in top 10%, n in IQR)	1248 (374, 874)	1169 (351, 818)	961 (286, 675)	823 (243, 580)
		total n (n in top 10%, n in IQR)	8828 (1472, 7356)	8201 (1367, 6834)	5920 (987, 4933)	4399 (734, 3665)
		Clinical Variables Only Model
		C-index	0.672	0.746	0.814	0.802
		CRS HR (CI) (p-val)				1.72 (1.57-1.87) (7.9e-34)
		PGS Only Model
		C-index	0.62	0.621	0.617	0.619
		PGS HR (CI) (p-val)	2.29 (2.03-2.59) (9.2e-40)	2.29 (2.02-2.60) (3.1e-37)	2.28 (1.98-2.62) (1.8e-30)	2.30 (1.98-2.68) (7.6e-27)
		Combined Clinical and PGS Model
		C-index	0.706	0.768	0.82	0.805
		CRS HR (CI) (p-val)				1.70 (1.56-1.86) (1.5e-32)
		PGS HR (CI) (p-val)	2.52 (2.23-2.85) (6.6e-49)	2.34 (2.06-2.66) (8.5e-39)	2.07 (1.80-2.39) (2.0e-23)	1.98 (1.70-2.31) (1.9e-18)
		C-index Improvement	0.034	0.022	0.006	0.003
		LRT p-value	7.28e-43	1.57e-34	2.6e-21	7.75e-17
	Top 2% vs IQR		Scenario 1	Scenario 2	Scenario 3	Scenario 4
		n of T2D cases (n in top 2%, n in IQR)	970 (96, 874)	905 (87, 818)	747 (72, 675)	643 (63, 580)
		total n (n in top 2%, n in IQR)	7651 (295, 7356)	7108 (274, 6834)	5131 (198, 4933)	3812 (147, 3665)
		Clinical Variables Only Model
		C-index	0.676	0.754	0.816	0.798
		CRS HR (CI) (p-val)				1.69 (1.53-1.86) (4.4e-26)
		PGS Only Model
		C-index	0.597	0.595	0.591	0.593
		PGS HR (CI) (p-val)	3.04 (2.45-3.77) (6.5e-24)	2.91 (2.32-3.66) (2.3e-20)	2.98 (2.32-3.83) (1.0e-17)	3.26 (2.49-4.27) (1.0e-17)
		Combined Clinical and PGS Model
		C-index	0.697	0.767	0.821	0.8
		CRS HR (CI) (p-val)				1.69 (1.53-1.86) (7.6e-26)
		PGS HR (CI) (p-val)	3.52 (2.84-4.37) (4.9e-30)	3.15 (2.51-3.95) (6.0e-23)	2.64 (2.04-3.4) (8.6e-14)	2.55 (1.94-3.36) (1.8e-11)
		C-index Improvement	0.021	0.013	0.005	0.002
		LRT p-value	1.22e-22	8e-18	2.37e-11	1.65e-09
	Longitudinal models were constructed with either clinical variables included in each scenario, polygenic scores (PGS) only, or both the clinical variables and PGS in a combined model. Separate analyses were run with the PGS converted into a categorical value differentiating participants in the top 10% of the PGS compared to those in the interquartile range (IQR) of the PGS and those in the top 2%…

## Sheet: Table S5
	Table S5: Association of T2D polygenic scores with incident T2D stratified by clinical risk factors
		Scenario 1		Scenario 2		Scenario 3		Scenario 4
	Interaction Variable (P-value)	Age (0.028)		BMI (6.6e-3)		Random Glucose (0.011)		CRS (0.053)
		Age < 40	Age >= 40	BMI < 27.5	BMI >= 27.5	Glucose < 100	Glucose >= 100	CRS < Median	CRS >= Median
	n	4407	10305	6930	6740	6903	2964	3665	3666
	Clinical Variables Only Model
	C-index	0.668	0.621	0.727	0.683	0.765	0.752	0.807	0.766
	CRS HR (CI) (p-val)							2.01 (1.63-2.47) (3.6e-11)	1.63 (1.42-1.88) (1.3e-11)
	PGS Only Model
	C-index	0.697	0.682	0.679	0.647	0.669	0.633	0.678	0.646
	PGS HR (CI) (p-val)	1.84 (1.62-2.08) (1.7e-21)	1.7 (1.62-1.79) (2.6e-96)	1.72 (1.56-1.90) (2.7e-27)	1.57 (1.49-1.66) (1.1e-59)	1.62 (1.49-1.76) (7.9e-28)	1.52 (1.41-1.62) (2.0e-32)	1.73 (1.55-1.93) (4.0e-23)	1.57 (1.47-1.68) (1.6e-38)
	Combined Clinical and PGS Model
	C-index	0.725	0.702	0.776	0.729	0.789	0.766	0.819	0.775
	CRS HR (CI) (p-val)							1.97 (1.6-2.42) (1.3e-10)	1.62 (1.40-1.86) (3.5e-11)
	PGS HR (CI) (p-val)	1.88 (1.66-2.13) (1.0e-22)	1.74 (1.65-1.82) (2.7e-103)	1.78 (1.62-1.97) (1.5e-30)	1.65 (1.56-1.74) (3.2e-69)	1.59 (1.46-1.74) (2.5e-25)	1.48 (1.38-1.58) (1.9e-27)	1.6 (1.43-1.79) (5.0e-16)	1.45 (1.35-1.55) (5.2e-26)
	C-index Improvement	0.057	0.081	0.049	0.046	0.024	0.014	0.012	0.009
	LRT p-value	9.36e-23	2.55e-103	2.22e-30	1.83e-69	2.55e-25	1.49e-27	4.45e-16	4.27e-26
	Longitudinal models were constructed with either clinical variables included in each scenario, polygenic scores (PGS) only, or both the clinical variables and PGS in a combined model. Clinical risk factors in each scenario are as follows: Scenario 1) age, sex; Scenario 2) age, sex, BMI, family history of T2D, systolic blood pressure; Scenario 3) age, sex, BMI, family history of T2D, systolic bloo…

## Sheet: Table S6
	Table S6: Association of polygenic scores with incident coronary artery disease and chronic kidney disease
		CAD				CKD
		with T2D		without T2D		with T2D		without T2D
		Clinical Visit	Clinical Visit with Labs	Clinical Visit	Clinical Visit with Labs	Clinical Visit	Clinical Visit with Labs	Clinical Visit	Clinical Visit with Labs
	n	2124	1589	11515	6733	2267	1343	11645	5921
	Clinical Only
	C-index	0.701	0.666	0.813	0.743	0.751	0.714	0.814	0.771
	CRS HR (CI) (p-val)		2.05 (1.79-2.35) (1.0e-25)		2.75 (2.51-3.02) (2.3e-101)		4.18 (3.25-5.39) (1.1e-28)		4.16 (3.53-4.90) (1.8e-65)
	PGS Only Model
	C-index	0.574	0.551	0.589	0.588	0.576	0.591	0.584	0.594
	PGS HR (CI) (p-val)	1.16 (1.07-1.27) (7.3e-04)	1.08 (0.98-1.2) (0.10)	1.22 (1.15-1.30) (1.4e-10)	1.24 (1.15-1.33) (3.2e-09)	1.22 (1.11-1.35) (3.8e-05)	1.27 (1.13-1.42) (7.2e-05)	1.22 (1.13-1.33) (5.5e-07)	1.25 (1.13-1.38) (1.3e-05)
	Combined Clinical and PGS Model
	C-index	0.708	0.668	0.818	0.752	0.758	0.727	0.82	0.78
	CRS HR (CI) (p-val)		2.09 (1.82-2.39) (3.4e-26)		2.78 (2.53-2.05) (6.8e-103)		4.28 (3.32-5.51) (1.7e-29)		4.21 (3.58-4.96) (1.4e-66)
	PGS HR (CI) (p-val)	1.23 (1.12-1.34) (6.4e-06)	1.13 (1.02-1.25) (1.5e-2)	1.27 (1.19-1.35) (1.8e-14)	1.27 (1.18-1.36) (5.4e-11)	1.29 (1.17-1.43) (7.9e-07)	1.33 (1.18-1.50) (4.5e-06)	1.29 (1.19-1.39) (4.8e-10)	1.30 (1.18-1.44) (3.1e-07)
	C-index Improvement	0.007	0.002	0.005	0.009	0.007	0.013	0.006	0.009
	LRT p-value	5.85e-06	0.0143	2.01e-14	5.75e-11	6.65e-07	3.84e-06	4.29e-10	2.93e-07
	Longitudinal models were constructed with either clinical variables included in each scenario, polygenic scores (PGS) only, or both the clinical variables and PGS in a combined model. Clinical risk factors for the CAD analysis included: Clinical Visit Scenario - age, sex, smoking status, and systolic blood pressure; Clinical Visit with Labs Scenario - age, sex, smoking status, systolic blood pres…
